# Supplementary material for: First-Line Treatment with Tivozanib for Metastatic Renal Cell Carcinoma in Real-World Settings Across Germany: Results of the Prospective, Non-Interventional, Post-Approval Study T-Rex
Source: Cancers (Basel). 2025 Dec 7;17(24):3910. doi: 10.3390/cancers17243910 (PMC12730253; doi:10.3390/cancers17243910)
Supplement: Supplementary file 1 [file cancers-17-03910-s001.zip]

Archive with 1 entries (1 files):
- cancers-3961019-supplementary.pdf
